# Supplementary material for: Brain-Derived Neurotrophic Factor, Kynurenine Pathway, and Lipid-Profiling Alterations as Potential Animal Welfare Indicators in Dairy Cattle
Source: Animals (Basel). 2023 Mar 25;13(7):1167. doi: 10.3390/ani13071167 (PMC10093196; doi:10.3390/ani13071167)
Supplement: Supplementary file 1 [file animals-13-01167-s001.zip › Supplementary Tables.xlsx]

## Sheet: Table S1_Metabolites
Plama microM
SampleID	lysoPC a C16:0	lysoPC a C16:1	lysoPC a C17:0	lysoPC a C18:0	lysoPC a C18:1	lysoPC a C18:2	lysoPC a C20:3	lysoPC a C20:4	lysoPC a C26:1	lysoPC a C28:0	lysoPC a C28:1	PC aa C28:1	PC aa C30:0	PC aa C30:2	PC aa C32:0	PC aa C32:1	PC aa C32:2	PC aa C32:3	PC aa C34:1	PC aa C34:2	PC aa C34:3	PC aa C34:4	PC aa C36:0	PC aa C36:1	PC aa C36:2	PC aa C36:3	PC aa C36:4	PC aa C36:5	PC aa C36:6	PC aa C38:0	PC aa C38:1	PC aa C38:3	PC aa C38:4	PC aa C38:5	PC aa C38:6	PC aa C40:2	PC aa C40:3	PC aa C40:4	PC aa C40:5	PC aa C40:6	PC aa C42:0	PC aa C42:1	PC aa C42:2	PC aa C42:4	PC aa C42:5	PC aa C42:6	PC ae C30:0	PC ae C30:1	PC ae C30:2
A1	12.8	0.7	1.68	14.5	5.09	6.81	0.995	0.647	0.077	0.282	0.338	2.44	2.88	0.605	50.6	56.6	106	315	321	1147	106	61.3	18.8	313	1180	397	114	31.2	12.5	5.47	10.6	149	115	54.2	9.11	0.858	8.66	13.2	21.2	5.11	0.119	0.255	0.163	0.273	0.588	0.252	0.644	2.08	0.384
A2	26.7	1.02	2.78	24.6	9.09	14.9	1.51	1.14	0.046	0.193	0.215	1.61	1.83	0.469	32.8	23.1	42.6	173	218	947	77.4	33.3	11.9	191	900	293	88.5	20.3	7.64	2.7	2.92	89.2	72.7	27.9	5.22	0.213	4.57	9.93	13.3	2.67	0.131	0.107	0.167	0.06	0.351	0.132	0.484	1.3	0.282
A3	21.1	0.673	2.63	24.5	7.03	8.91	1.04	0.793	0.03	0.157	0.221	1.51	1.91	0.193	26.9	19.3	35	151	147	740	70.4	28.2	11.1	155	735	230	83	20	7.65	2.43	1.33	94.8	80.7	31.8	6.23	0.242	2.91	11.3	12.7	3.11	0.144	0.059	0.062	0.193	0.355	0.158	0.441	1.12	0.332
A4	18.5	0.941	1.61	14.9	7.26	13.5	0.917	0.871	0.062	0.125	0.176	1.81	2.13	0.444	38.5	41.6	46.8	163	260	1266	107	28.3	10.3	205	984	334	129	24.2	6.68	2.36	2.09	69.6	74.8	33.4	7.52	0.324	1.92	8.57	13.6	3.57	0.096	0.048	0.186	0.032	0.307	0.132	0.532	1.68	0.266
A5	18.2	0.737	2.17	21.1	8.12	11.2	1.27	1	0.017	0.111	0.171	1.45	1.92	0.451	33.1	32.2	51.1	173	264	837	80	33.5	6.51	314	1039	296	97.5	22.6	9.4	2.42	8.24	118	86.6	34.9	8.05	0.367	4.67	14.4	14.4	2.76	0.125	0.089	0.169	0.113	0.579	0.298	0.385	1.16	0.286
A6	26.5	0.979	3.4	28.1	9.79	17.5	1.68	1.08	0.049	0.181	0.235	2.08	2.73	0.731	44.7	41.5	71	328	269	1332	150	53.8	13.9	248	1536	557	188	38.1	11.6	3.45	4.94	156	113	50.5	9.56	0.803	5.9	18.8	20.6	4.67	0.079	0.113	0.111	0.504	0.623	0.198	0.682	1.45	0.431
A7	21.8	1.05	1.07	19.5	9.25	8.06	0.767	1.01	0.039	0.12	0.207	2.14	1.77	1.02	33.9	45.9	75	148	733	1023	131	27.7	9.32	387	915	364	118	29.7	11.6	2.32	5.16	108	119	63.9	13.7	0.105	2.55	8.98	30	8.06	0.142	0.08	0.072	0.174	0.235	0.245	0.459	1.46	0.387
A8	20.8	0.856	2.33	24.6	8.46	11.2	1.15	0.85	0.047	0.15	0.216	2.09	2.33	0.489	41.5	34.8	67.1	236	301	1085	108	41.7	12	280	1216	425	134	24.3	9.08	2.77	1.05	117	99.5	40.4	9.09	0.669	3.81	10.1	15.1	2.85	0.134	0.154	0.11	0.133	0.311	0.093	0.722	1.91	0.385
A9	20.9	1.07	2.36	23.2	9.89	17.4	2	1.15	0.029	0.205	0.282	2.46	2.42	0.883	45.5	44	55.7	222	305	1065	135	49	15.5	247	1190	416	136	26	7.04	2.5	3.77	124	96.2	43.4	8.75	0.581	5.04	9.78	14	3.31	0.204	0.124	0.096	0.109	0.351	0.248	0.806	2.33	0.366
A10	20.4	1.01	1.8	17.7	10.4	15.1	1.14	1.1	0.07	0.272	0.343	2.25	2.87	0.475	56.8	61.4	72.7	250	490	1390	151	45.1	10.8	382	1374	461	174	34.6	9.82	3.83	3	119	119	54.2	10.6	0.507	4.93	11	20.2	5.21	0.158	0.169	0.146	0.194	0.462	0.264	0.796	2.33	0.339
B1	17	0.962	3.72	19.5	10.4	5.61	0.712	1.25	0.042	0.153	0.201	1.27	1.4	0.62	29.5	31.8	98.3	107	380	331	90.9	33.7	21.1	371	462	241	83.8	32.2	11	6.92	17.4	89.4	89.3	50.1	10	0.523	7.76	17.2	20.7	3.94	0.173	0.066	0.153	0.393	1.62	0.528	0.436	1.73	0.368
B2	13	0.836	2.47	14.9	9.35	7.15	0.755	0.979	0.036	0.148	0.243	1.78	2.3	0.833	32.7	48.3	78.2	145	337	493	135	28.6	18.2	315	677	310	95.6	31.9	11.1	5.11	12.5	80.3	82.9	45.7	8.06	0.683	6.37	12.3	18.2	3.76	0.072	0.045	0.185	0.142	1.13	0.234	0.594	2.02	0.357
B3	18.1	1.02	3.44	25.5	12.3	10.3	1.08	1.42	0.019	0.201	0.292	2.5	2.84	1.05	44.5	61.3	117	178	532	732	180	47.1	24.2	550	887	396	140	48.7	11.9	9.85	17.7	150	135	86.5	14.4	0.542	8.66	18.7	30.2	7.21	0.066	0.104	0.112	0.111	1.27	0.525	0.951	2.16	0.417
B4	11.2	0.949	2.38	14.4	8.87	4.67	0.487	0.813	0.023	0.106	0.186	1.4	2.23	0.854	32.2	42.8	85.7	100	334	278	102	19	24	358	442	224	72.7	22.9	9.6	5.55	24.9	70.3	57.9	49.2	8.68	0.444	4.06	11.3	20.8	3.78	0.108	0.085	0.188	0.143	0.937	0.323	0.699	1.86	0.298
B5	17	1.17	2.99	22.3	11.1	6.54	0.81	1.25	0.051	0.193	0.323	2.57	2.85	1.07	47.7	61.4	106	129	542	487	147	29.6	25.1	492	670	384	119	44.9	14.2	7.89	29	109	106	71.8	12.7	1.09	10.4	23.3	34.1	7.49	0.069	0.15	0.158	0.123	2.18	0.839	0.936	2.66	0.518
B6	16.1	1.04	3.35	21.8	9.17	4.72	0.641	1.08	0.039	0.163	0.288	1.53	1.72	0.47	33.1	43.5	67.4	79.4	331	333	91.8	19.4	22.4	319	407	231	70.4	29	7.19	5.2	13.8	72.7	73.1	58.9	8.39	0.578	6.01	15	26.3	6.12	0.061	0.085	0.145	0.307	1.5	0.569	0.619	1.73	0.327
B7	21.2	1.19	2.53	20.8	11.1	6.72	1.04	1.43	0.041	0.207	0.332	2.39	2.86	1.31	42.5	71.6	95.7	133	523	552	136	28	14.3	486	616	277	118	38.3	11.4	6.58	17.4	111	119	69.5	11.3	0.736	6.85	15.5	32.1	7.86	0.092	0.073	0.204	0.207	1.57	0.417	0.698	2.52	0.404
B8	18.3	1.04	3.8	24	12.6	7.56	1.31	1.31	0.063	0.319	0.504	3.36	3.36	1.44	53.2	73.5	130	152	460	454	151	35.9	30.8	534	781	350	114	45.1	10.8	8.37	22.6	136	119	80.3	12.6	0.91	11.5	21.5	26.1	6.58	0.119	0.086	0.267	0.223	1.5	0.427	1.55	2.62	0.655
B9	14	0.88	2.82	16.8	8.94	6.76	0.715	1.15	0.054	0.149	0.286	2.5	2.98	1.17	40.1	58.8	121	170	430	553	125	29.1	13.8	431	672	249	89	37.2	11.1	4.38	13.8	72.4	80.3	48.7	8.57	0.621	5.56	10.3	25.3	6.14	0.066	0.129	0.159	0.157	0.988	0.281	0.892	3.07	0.524
B10	13.6	0.716	2.63	17.4	7.33	5.76	0.696	1.07	0.024	0.115	0.222	1.48	1.86	0.876	27.3	32.3	89.4	170	233	356	99.4	32.5	11.7	271	564	224	65.8	23.7	9.98	4.56	10.1	71.4	77.9	49.7	7.2	0.253	6.95	14.8	16.7	4.31	0.118	0.061	0.181	0.184	0.939	0.435	0.647	2.33	0.303
C1	22.4	0.92	2.05	22.6	8.02	19.3	1.84	1.35	0.039	0.07	0.112	1.18	1.54	0.06	34.5	28.2	32.4	163	139	1145	126	44.2	11.5	177	1259	461	153	31.4	9.08	3.9	0.014	134	110	53.3	12.4	0.551	7	23.6	24.1	5.26	0.113	0.066	0.131	0.266	1.13	0.184	0.343	0.791	0.265
C2	26.8	1.12	2.35	26.2	9.22	19.6	1.35	1.24	0.025	0.102	0.19	2.48	2.22	0.559	31.3	38.6	44	196	261	1522	175	33.4	9.02	294	1446	490	157	34.3	10.3	4.99	4.52	97.6	103	60.3	10.8	0.639	6.06	16.8	25.1	5.66	0.092	0.094	0.077	0.126	0.948	0.242	0.327	1.71	0.406
C3	15.8	0.77	1.64	20.3	7.64	17.8	1.65	1.23	0.04	0.171	0.208	1.58	1.85	0.369	28.9	19	38.9	214	151	1025	124	39.9	10.6	162	1250	447	148	32	10.4	4.49	2.64	95.9	82.2	44.7	10.1	0.157	6.26	12	16.9	3.61	0.229	0.044	0.105	0.206	0.543	0.137	0.384	0.973	0.313
C4	18.4	0.781	2.16	21.7	8.2	18	1.61	1.03	0.036	0.13	0.237	2.41	2.02	0.283	38	29.1	45.5	248	190	1230	144	52.2	23.4	193	1331	501	161	34.3	10.5	4.4	1.74	129	103	51.7	11	0.343	10.7	19.2	21.4	4.27	0.146	0.132	0.229	0.36	1.18	0.222	0.463	1.87	0.35
C5	22.9	0.996	2.48	22.1	9.11	23.4	2.43	1.65	0.081	0.273	0.28	2.63	2.67	0.565	37.1	28.4	49.3	259	242	1562	168	61	17.6	206	1226	530	198	41	13.3	7.35	6.21	184	119	63	12.8	0.469	13.8	26.9	25.4	6.23	0.207	0.09	0.17	0.31	1.32	0.328	0.483	1.43	0.468
C6	22.8	0.965	2.19	24.6	8.92	18.2	1.75	1.27	0.041	0.154	0.175	2.25	1.78	0.088	33.8	35.7	43.2	225	252	1416	156	45.5	18.7	201	1455	491	169	38.8	12.8	6.6	2.04	138	111	56.8	8.97	0.372	7.4	18	28	4.39	0.162	0.113	0.219	0.23	0.949	0.315	0.532	1.45	0.389
C7	11	0.532	1.2	11.1	5.19	6.89	0.976	1.38	0.031	0.081	0.108	1.19	1.13	0.249	31.2	27.1	26.4	75.3	221	489	83.8	23.8	11.2	150	530	208	76.5	20.3	8.07	1.4	5.65	64.4	79	30	5.95	0.126	2.38	9.41	13.2	3.66	0.129	0.045	0.045	0.087	0.435	0.19	0.314	0.526	0.175
C8	19.5	0.599	1.09	13.2	4.58	5.15	0.749	1.34	0.021	0.067	0.045	0.438	0.523	0.102	16.6	16.7	15.2	38.2	257	396	49.3	12.8	6.54	127	301	109	77.2	19.4	5.91	1.24	0.918	50.9	68.5	36.5	5.36	0.025	1.05	4.14	13.7	4.33	0.058	0.071	0.056	0.045	0.084	0.127	0.188	0.267	0.067
C9	13.8	0.586	1.05	11.4	3.91	4.54	0.493	0.991	0.027	0.101	0.083	0.855	0.862	0.232	25.4	29.7	24.3	50.4	224	433	76.4	14.8	2.13	176	347	157	73.9	20.3	6.29	1.68	1.8	58	69.2	39.9	5.88	0.072	0.973	4.23	20.3	5.04	0.197	0.034	0.065	0.043	0.414	0.18	0.336	0.542	0.131
C10	26.9	1.1	1.72	26.3	9.73	17.8	1.82	1.36	0.034	0.127	0.146	2.7	2.22	0.169	26.8	29.4	26.6	113	303	1104	103	22.2	14.5	229	1052	418	121	28.7	8.21	3.5	9.75	118	90.7	55.1	8.14	0.244	5.75	10.2	18.3	3.35	0.207	0.074	0.104	0.171	0.446	0.143	0.425	0.971	0.314
[truncated: 86 more columns]

## Sheet: Table S2_VIP
Var ID (Primary)	M2.VIP[8]
sugars	3.87177
PC aa C34:2	3.62779
PC aa C36:2	3.22836
Gln	2.91242
PC aa C34:1	2.65902
PC aa C36:1	2.50223
Gly	2.21516
PC aa C36:3	2.14219
Leu	2.00698
Val	2.00472
PC ae C36:1	1.70979
PC aa C34:3	1.64611
PC ae C34:3	1.59888
PC ae C34:1	1.49443
PC aa C32:3	1.47555
His	1.43276
PC aa C32:2	1.35825
PC ae C34:2	1.33939
Ile	1.30947
Ala	1.27157
PC ae C36:2	1.23249
PC aa C36:4	1.19833
Ser	1.19256
Tyr	1.11528
Creatinine	1.10191
Taurine	1.10107
Arg	1.10105
Thr	1.07718
PC aa C38:5	1.06767
Lys	1.055
Pro	1.05497
PC ae C32:2	0.994814
PC ae C36:4	0.930698
PC aa C36:5	0.913984
PC aa C38:3	0.895919
Ac-Orn	0.874359
Cit	0.860786
SM C16:0	0.857125
PC aa C32:1	0.855345
Glu	0.852067
Orn	0.84213
Asn	0.840726
t4-OH-Pro	0.826054
PC aa C36:0	0.824161
Trp	0.82187
PC aa C38:4	0.80758
PC aa C40:4	0.746064
PC aa C40:5	0.74006
PC ae C36:3	0.73906
PC aa C38:1	0.738176
PC ae C34:0	0.710355
Carnosine	0.684819
PC ae C32:1	0.644551
PC aa C32:0	0.626194
PC aa C40:3	0.603551
PC ae C38:2	0.543965
PC ae C38:1	0.541643
lysoPC a C18:0	0.539179
Phe	0.538136
PC ae C38:3	0.532835
PC aa C34:4	0.52827
PC ae C36:0	0.524834
PC ae C36:5	0.518954
PC aa C38:0	0.504741
lysoPC a C18:2	0.474434
PC ae C38:4	0.473661
Met	0.446717
Asp	0.417279
lysoPC a C16:0	0.403013
Kynurenine	0.394797
SM C24:0	0.380748
PC ae C38:0	0.374629
PC ae C38:5	0.371128
PC aa C36:6	0.349395
lysoPC a C18:1	0.343059
Serotonin	0.328882
PC ae C40:5	0.327456
PC aa C38:6	0.324126
SM (OH) C14:1	0.310599
SM C18:0	0.307458
PC ae C38:6	0.305179
PC aa C42:5	0.289198
PC aa C40:6	0.281206
SM (OH) C16:1	0.262079
lysoPC a C17:0	0.254531
SM C16:1	0.240949
PC ae C30:1	0.221263
PC ae C40:4	0.213231
alpha-AAA	0.207175
PC ae C40:3	0.207083
PC ae C40:2	0.200158
SM C18:1	0.198841
SM (OH) C22:1	0.197295
Met-SO	0.177294
PC ae C40:1	0.174328
SM (OH) C22:2	0.1704
PC aa C30:0	0.166671
PC ae C40:6	0.166568
PC aa C28:1	0.161488
lysoPC a C20:4	0.143406
PC aa C30:2	0.140048
ADMA	0.134658
C2	0.134168
total DMA	0.132736
C0	0.126327
lysoPC a C20:3	0.117122
SM C24:1	0.11703
PC aa C40:2	0.109173
PC ae C30:0	0.106163
C3	0.102256
PC aa C42:6	0.101293
SM C20:2	0.0901793
lysoPC a C16:1	0.0879027
SDMA	0.084069
PC ae C30:2	0.0753139
Putrescine	0.0740906
PC aa C42:4	0.0624313
PC aa C42:2	0.0621799
PC ae C42:3	0.0617353
lysoPC a C28:1	0.0594031
PC ae C44:4	0.0588654
PC ae C44:5	0.0553955
PC ae C42:4	0.0545391
PC ae C42:1	0.0512306
SM (OH) C24:1	0.0488307
PC ae C42:2	0.0456601
lysoPC a C28:0	0.0418043
PC ae C44:3	0.0404751
PC aa C42:1	0.0379886
PC ae C44:6	0.0357605
PC aa C42:0	0.0336991
SM C26:1	0.0306533
lysoPC a C26:1	0.0246284
SM C22:3	0.0184901
SM C26:0	0.0109177
